# Supplementary material for: Reduced Field-of-View Diffusion-Weighted Imaging of the Lumbosacral Enlargement: A Pilot In Vivo Study of the Healthy Spinal Cord at 3T
Source: PLoS One. 2016 Oct 14;11(10):e0164890. doi: 10.1371/journal.pone.0164890 (PMC5065166; doi:10.1371/journal.pone.0164890)
Supplement: S1 Dataset — (XLSX) [file pone.0164890.s002.xlsx]

## Sheet: Sheet1
60 DIRECTIONS
AD	GM			WM			Cord
Subject10	1.13198e-09	2.02027e-10		1.77181e-09	3.19953e-10		1.38702e-09	4.04335e-10
Subject11	1.24504e-09	2.59486e-10		1.75057e-09	3.14414e-10		1.52589e-09	3.84639e-10
Subject12	1.11024e-09	2.25578e-10		1.56342e-09	2.66538e-10		1.35438e-09	3.38663e-10
Subject13_R_5	1.26696e-09	2.08624e-10		1.70992e-09	2.47882e-10		1.51076e-09	3.19285e-10
Subject14_R_6	1.21979e-09	2.30159e-10		1.67708e-09	2.96823e-10		1.46433e-09	3.55118e-10
Subject1	1.11055e-09	1.301e-10		1.6033e-09	2.72464e-10		1.38713e-09	3.29974e-10
Subject2	1.0571e-09	1.60657e-10		1.489e-09	3.27791e-10		1.28899e-09	3.40619e-10
Subject3	1.31189e-09	2.21412e-10		1.47636e-09	2.41429e-10		1.40534e-09	2.46829e-10
Subject4_R_1	1.14877e-09	2.41631e-10		1.69325e-09	3.79242e-10		1.48008e-09	4.28391e-10
Subject5_R_2	1.15083e-09	2.11451e-10		1.49151e-09	3.74449e-10		1.32513e-09	3.55172e-10
Subject6	1.35363e-09	1.94823e-10		1.82746e-09	2.57481e-10		1.5154e-09	3.18929e-10
Subject7_R_3	1.30225e-09	2.2032e-10		1.8881e-09	2.6133e-10		1.57472e-09	3.79327e-10
Subject8_R_4	1.12076e-09	2.015e-10		1.55926e-09	3.08877e-10		1.37133e-09	3.44976e-10
Subject9	1.2265e-09	2.43184e-10		1.75816e-09	2.74367e-10		1.49555e-09	3.74135e-10
	1.19688e-09	8.72078e-11		1.66137e-09	1.27705e-10		1.43472e-09	8.27911e-11
RD
Subject10	5.88894e-10	8.43348e-11		5.68089e-10	1.37524e-10		5.80601e-10	1.09178e-10
Subject11	6.31729e-10	1.00046e-10		5.96953e-10	1.36463e-10		6.12409e-10	1.22853e-10
Subject12	5.52884e-10	9.32903e-11		4.76112e-10	1.36012e-10		5.13238e-10	1.24659e-10
Subject13_R_5	6.16594e-10	7.63833e-11		6.01342e-10	1.14195e-10		6.082e-10	9.92883e-11
Subject14_R_6	5.39522e-10	1.01138e-10		4.67437e-10	1.16632e-10		5.00408e-10	1.16515e-10
Subject1	7.37691e-10	8.5851e-11		6.54179e-10	1.04119e-10		6.90816e-10	1.05051e-10
Subject2	6.82867e-10	7.26884e-11		6.45999e-10	1.18361e-10		6.63072e-10	1.01521e-10
Subject3	6.68179e-10	1.14956e-10		7.24444e-10	1.16945e-10		7.00147e-10	1.19389e-10
Subject4_R_1	6.3741e-10	9.14119e-11		6.23432e-10	1.55422e-10		6.27763e-10	1.32417e-10
Subject5_R_2	5.95492e-10	9.00709e-11		5.72726e-10	1.45165e-10		5.73177e-10	1.11033e-10
Subject6	6.38572e-10	1.10629e-10		5.11466e-10	1.35005e-10		5.96507e-10	1.35671e-10
Subject7_R_3	6.89771e-10	8.50959e-11		6.18302e-10	9.38321e-11		6.53958e-10	9.70242e-11
Subject8_R_4	5.79984e-10	8.33554e-11		6.05269e-10	1.76088e-10		5.94433e-10	1.44404e-10
Subject9	6.07165e-10	1.13695e-10		4.80746e-10	1.14305e-10		5.43219e-10	1.31489e-10
	6.26197e-10	5.31627e-11		5.81893e-10	2.16444e-11		6.04139e-10	5.83878e-11
FA
Subject10	0.398092	0.129102		0.614034	0.113575		0.484167	0.162307
Subject11	0.415535	0.137991		0.597236	0.108049		0.51648	0.15199
Subject12	0.430322	0.133457		0.641932	0.127122		0.54233	0.168347
Subject13_R_5	0.435099	0.115216		0.583467	0.0916315		0.516759	0.126638
Subject14_R_6	0.474657	0.147816		0.669403	0.106842		0.578692	0.16169
Subject1	0.271935	0.0956196		0.514962	0.113705		0.408344	0.16066
Subject2	0.286536	0.0977453		0.481272	0.129845		0.391092	0.151346
Subject3	0.420661	0.126405		0.466128	0.100212		0.446495	0.114511
Subject4_R_1	0.367807	0.14006		0.562286	0.123075		0.486132	0.162853
Subject5_R_2	0.411342	0.111897		0.535978	0.147862		0.481702	0.147472
Subject6	0.449897	0.112262		0.67333	0.0931225		0.524495	0.150778
Subject7_R_3	0.38308	0.126327		0.610921	0.0716156		0.490642	0.155791
Subject8_R_4	0.40735	0.108233		0.541096	0.121569		0.483776	0.13359
Subject9	0.416114	0.150333		0.671665	0.108555		0.54511	0.184619
	0.397745	0.0567417		0.583122	0.0690249		0.492587	0.0516314
MD
Subject10	7.69924e-10	7.68082e-11		9.6933e-10	1.34918e-10		8.49408e-10	1.42603e-10
Subject11	8.36165e-10	1.01423e-10		9.81491e-10	1.48605e-10		9.16902e-10	1.4851e-10
Subject12	7.38671e-10	9.54622e-11		8.38548e-10	1.17359e-10		7.9362e-10	1.1937e-10
Subject13_R_5	8.33382e-10	7.56083e-11		9.70868e-10	1.16207e-10		9.09053e-10	1.21163e-10
Subject14_R_6	7.66279e-10	7.31191e-11		8.7065e-10	1.21693e-10		8.21716e-10	1.15604e-10
Subject1	8.61978e-10	7.31336e-11		9.70553e-10	1.00202e-10		9.2292e-10	1.04331e-10
Subject2	8.07612e-10	7.3037e-11		9.26999e-10	1.35394e-10		8.71712e-10	1.25923e-10
Subject3	8.82749e-10	1.04621e-10		9.75083e-10	1.2431e-10		9.35211e-10	1.24893e-10
Subject4_R_1	8.07863e-10	9.65423e-11		9.80037e-10	1.8642e-10		9.11868e-10	1.77229e-10
Subject5_R_2	7.80605e-10	9.67547e-11		8.78987e-10	1.56704e-10		8.23827e-10	1.31929e-10
Subject6	8.76925e-10	9.98158e-11		9.5013e-10	1.29047e-10		9.02805e-10	1.18659e-10
Subject7_R_3	8.9393e-10	7.43329e-11		1.04157e-09	1.13746e-10		9.60878e-10	1.18822e-10
Subject8_R_4	7.60243e-10	8.96339e-11		9.23267e-10	1.8577e-10		8.534e-10	1.72256e-10
Subject9	8.13608e-10	7.18842e-11		9.06551e-10	9.80837e-11		8.60663e-10	9.85861e-11
	8.16424e-10	4.97219e-11		9.41719e-10	5.41166e-11		8.80999e-10	4.90362e-11
50directions
AD
Subject10	1.14064e-09	2.10438e-10		1.7925e-09	3.51373e-10		1.40047e-09	4.21551e-10
Subject11	1.23872e-09	2.55966e-10		1.74524e-09	3.24272e-10		1.52012e-09	3.8844e-10
Subject12	1.11344e-09	2.61779e-10		1.58953e-09	2.95427e-10		1.37026e-09	3.70435e-10
Subject13_R_5	1.27821e-09	2.01682e-10		1.72448e-09	2.62977e-10		1.52383e-09	3.25014e-10
Subject14_R_6	1.22494e-09	2.54724e-10		1.6851e-09	2.96776e-10		1.47005e-09	3.63622e-10
Subject1	1.12106e-09	1.24475e-10		1.60636e-09	2.81622e-10		1.39346e-09	3.30618e-10
Subject2	1.06411e-09	1.61251e-10		1.48985e-09	3.25394e-10		1.2927e-09	3.37575e-10
Subject3	1.30345e-09	2.11653e-10		1.47643e-09	2.56676e-10		1.40173e-09	2.53217e-10
Subject4_R_1	1.1329e-09	2.25928e-10		1.67176e-09	3.69878e-10		1.46184e-09	4.18773e-10
Subject5_R_2	1.17927e-09	2.27962e-10		1.50204e-09	3.84398e-10		1.34447e-09	3.62012e-10
Subject6	1.35019e-09	1.97902e-10		1.81175e-09	2.50452e-10		1.51002e-09	3.152e-10
Subject7_R_3	1.31326e-09	2.3162e-10		1.85992e-09	2.55716e-10		1.56521e-09	3.64537e-10
Subject8_R_4	1.13544e-09	2.02289e-10		1.56435e-09	3.10387e-10		1.38053e-09	3.4299e-10
Subject9	1.23131e-09	2.60626e-10		1.75401e-09	2.83206e-10		1.49461e-09	3.80664e-10
RD
Subject10	5.82229e-10	8.95785e-11		5.69898e-10	1.4179e-10		5.77314e-10	1.13472e-10
Subject11	6.33562e-10	1.05886e-10		5.94688e-10	1.47558e-10		6.11965e-10	1.32108e-10
Subject12	5.37217e-10	9.76613e-11		4.69429e-10	1.44031e-10		5.02372e-10	1.29762e-10
Subject13_R_5	6.2322e-10	9.16556e-11		5.94981e-10	1.29365e-10		6.07677e-10	1.14827e-10
Subject14_R_6	5.40106e-10	1.12634e-10		4.70043e-10	1.24547e-10		5.02099e-10	1.2533e-10
Subject1	7.51479e-10	9.64129e-11		6.66869e-10	1.04897e-10		7.03989e-10	1.09622e-10
Subject2	6.8389e-10	7.63818e-11		6.38817e-10	1.2535e-10		6.5969e-10	1.07904e-10
Subject3	6.49437e-10	1.10595e-10		7.19885e-10	1.19596e-10		6.89464e-10	1.20938e-10
Subject4_R_1	6.37213e-10	1.00338e-10		6.219e-10	1.56958e-10		6.26759e-10	1.3622e-10
Subject5_R_2	5.96066e-10	8.9809e-11		5.78713e-10	1.49214e-10		5.77085e-10	1.14798e-10
Subject6	6.37361e-10	1.13017e-10		5.17749e-10	1.35624e-10		5.96922e-10	1.36039e-10
Subject7_R_3	6.78456e-10	8.26404e-11		6.11702e-10	9.22478e-11		6.45328e-10	9.4198e-11
Subject8_R_4	5.76651e-10	8.71961e-11		6.06282e-10	1.81478e-10		5.93583e-10	1.49309e-10
Subject9	6.13468e-10	1.1367e-10		4.92395e-10	1.29977e-10		5.51839e-10	1.37354e-10
FA
Subject10	0.409545	0.128676		0.616306	0.114423		0.49196	0.15945
Subject11	0.415126	0.134432		0.597611	0.115745		0.516507	0.153938
Subject12	0.44407	0.147653		0.654924	0.128018		0.555874	0.174074
Subject13_R_5	0.439383	0.118417		0.59473	0.0944355		0.524884	0.131092
Subject14_R_6	0.474248	0.158346		0.668485	0.114074		0.577621	0.168692
Subject1	0.268267	0.0943507		0.507907	0.113155		0.402774	0.15885
Subject2	0.290237	0.096945		0.487083	0.136611		0.395926	0.154941
Subject3	0.437192	0.11514		0.468113	0.0959892		0.454761	0.105804
Subject4_R_1	0.368148	0.141551		0.561342	0.123541		0.485993	0.163139
Subject5_R_2	0.420666	0.120272		0.534381	0.15397		0.485009	0.15185
Subject6	0.452718	0.107521		0.66715	0.0935085		0.525246	0.146352
Subject7_R_3	0.394032	0.128155		0.608504	0.0723896		0.494538	0.151502
Subject8_R_4	0.418008	0.109249		0.543372	0.124355		0.489645	0.133419
Subject9	0.413477	0.147006		0.663689	0.1158		0.539621	0.183691
MD
Subject10	7.68366e-10	8.40996e-11		9.77431e-10	1.45576e-10		8.51699e-10	1.52245e-10
Subject11	8.35281e-10	1.12085e-10		9.78204e-10	1.52899e-10		9.14683e-10	1.53672e-10
Subject12	7.29293e-10	1.07005e-10		8.42794e-10	1.31616e-10		7.91668e-10	1.342e-10
Subject13_R_5	8.41551e-10	8.41859e-11		9.7148e-10	1.30784e-10		9.13062e-10	1.2953e-10
Subject14_R_6	7.68383e-10	8.4285e-11		8.75062e-10	1.23835e-10		8.2475e-10	1.20742e-10
Subject1	8.74674e-10	8.03972e-11		9.80034e-10	1.05966e-10		9.33811e-10	1.08958e-10
Subject2	8.10631e-10	7.71143e-11		9.22495e-10	1.35149e-10		8.70692e-10	1.25188e-10
Subject3	8.67441e-10	1.02866e-10		9.72067e-10	1.34982e-10		9.26887e-10	1.32693e-10
Subject4_R_1	8.02443e-10	9.53722e-11		9.71852e-10	1.85356e-10		9.05119e-10	1.76261e-10
Subject5_R_2	7.90468e-10	9.81663e-11		8.86488e-10	1.60228e-10		8.3288e-10	1.35348e-10
Subject6	8.74972e-10	1.07391e-10		9.49083e-10	1.26514e-10		9.01288e-10	1.2206e-10
Subject7_R_3	8.90056e-10	7.61784e-11		1.02777e-09	1.10833e-10		9.51956e-10	1.14633e-10
Subject8_R_4	7.62914e-10	9.30498e-11		9.2564e-10	1.89864e-10		8.559e-10	1.75484e-10
Subject9	8.19414e-10	7.91624e-11		9.12932e-10	1.09437e-10		8.66095e-10	1.07355e-10
40directions
AD
Subject10	1.13035e-09	2.01898e-10		1.78123e-09	3.084e-10		1.38979e-09	4.04945e-10
Subject11	1.28436e-09	2.86146e-10		1.76494e-09	3.45036e-10		1.55135e-09	3.99443e-10
Subject12	1.15036e-09	2.32138e-10		1.57941e-09	3.0296e-10		1.38164e-09	3.49374e-10
Subject13_R_5	1.26025e-09	2.24935e-10		1.7205e-09	2.97716e-10		1.51357e-09	3.52067e-10
Subject14_R_6	1.20188e-09	2.59312e-10		1.63628e-09	3.19675e-10		1.43201e-09	3.67284e-10
Subject1	1.12143e-09	1.47373e-10		1.65142e-09	3.1938e-10		1.41891e-09	3.68713e-10
Subject2	1.07413e-09	1.69539e-10		1.50308e-09	3.46233e-10		1.30444e-09	3.51319e-10
Subject3	1.31381e-09	2.57782e-10		1.48702e-09	2.93489e-10		1.41223e-09	2.91542e-10
Subject4_R_1	1.16519e-09	2.60537e-10		1.69795e-09	4.03849e-10		1.48881e-09	4.42167e-10
Subject5_R_2	1.18587e-09	2.23973e-10		1.52568e-09	4.08118e-10		1.359e-09	3.77627e-10
Subject6	1.37369e-09	2.17973e-10		1.84272e-09	3.08614e-10		1.5321e-09	3.41694e-10
Subject7_R_3	1.31676e-09	2.50808e-10		1.92395e-09	2.70971e-10		1.59896e-09	4.01081e-10
Subject8_R_4	1.13672e-09	2.25683e-10		1.57413e-09	3.32922e-10		1.38667e-09	3.63346e-10
Subject9	1.23645e-09	1.94173e-10		1.76657e-09	3.01606e-10		1.50561e-09	3.69175e-10
RD
Subject10	5.84851e-10	9.9294e-11		5.69542e-10	1.3798e-10		5.78748e-10	1.16509e-10
Subject11	6.13017e-10	1.03156e-10		5.7997e-10	1.57281e-10		5.94658e-10	1.36901e-10
Subject12	5.35236e-10	1.14886e-10		4.68257e-10	1.55827e-10		5.03073e-10	1.40481e-10
Subject13_R_5	6.14489e-10	9.57069e-11		5.99718e-10	1.31607e-10		6.06359e-10	1.1707e-10
Subject14_R_6	5.33722e-10	1.12683e-10		4.78676e-10	1.28468e-10		5.04245e-10	1.25647e-10
Subject1	7.38589e-10	9.33772e-11		6.59303e-10	1.11239e-10		6.94086e-10	1.10989e-10
Subject2	6.76474e-10	7.64497e-11		6.38051e-10	1.17071e-10		6.55844e-10	1.02139e-10
Subject3	6.13856e-10	1.28728e-10		6.97308e-10	1.20679e-10		6.61272e-10	1.30916e-10
Subject4_R_1	6.32676e-10	1.07889e-10		6.29091e-10	1.63818e-10		6.28923e-10	1.4412e-10
Subject5_R_2	5.8645e-10	8.47494e-11		5.64498e-10	1.4296e-10		5.66589e-10	1.11788e-10
Subject6	6.27189e-10	1.08505e-10		4.94349e-10	1.33121e-10		5.8389e-10	1.34653e-10
Subject7_R_3	6.65109e-10	8.93993e-11		5.88534e-10	9.53044e-11		6.26701e-10	1.00525e-10
Subject8_R_4	5.72105e-10	9.1436e-11		5.95733e-10	1.75015e-10		5.85607e-10	1.45681e-10
Subject9	6.09736e-10	1.12642e-10		4.91717e-10	1.3872e-10		5.49279e-10	1.40395e-10
FA
Subject10	0.407671	0.132162		0.620799	0.10329		0.492624	0.160144
Subject11	0.448593	0.133491		0.61231	0.123555		0.539547	0.15172
Subject12	0.467044	0.146323		0.6549	0.13826		0.563966	0.168637
Subject13_R_5	0.441215	0.119253		0.589491	0.107166		0.522824	0.134743
Subject14_R_6	0.476057	0.157203		0.652081	0.125329		0.569202	0.167322
Subject1	0.279349	0.10168		0.521496	0.136655		0.415264	0.171628
Subject2	0.298268	0.0992395		0.491418	0.133304		0.401973	0.152897
Subject3	0.472426	0.143827		0.490522	0.102089		0.482708	0.122208
Subject4_R_1	0.383284	0.144877		0.561504	0.129834		0.491819	0.163372
Subject5_R_2	0.432289	0.113885		0.553095	0.150558		0.498893	0.149748
Subject6	0.467373	0.116278		0.686145	0.0978514		0.539895	0.151825
Subject7_R_3	0.410147	0.134507		0.637494	0.0751239		0.517578	0.160075
Subject8_R_4	0.423769	0.113175		0.552498	0.128315		0.497328	0.137681
Subject9	0.426112	0.13987		0.665517	0.124159		0.548072	0.179332
MD
Subject10	7.66685e-10	8.51567e-11		9.73439e-10	1.47046e-10		8.49097e-10	1.52405e-10
Subject11	8.36799e-10	1.14701e-10		9.74959e-10	1.64088e-10		9.13554e-10	1.59746e-10
Subject12	7.40279e-10	1.03959e-10		8.38642e-10	1.44446e-10		7.95929e-10	1.35978e-10
Subject13_R_5	8.29743e-10	9.15526e-11		9.73311e-10	1.38087e-10		9.08761e-10	1.39155e-10
Subject14_R_6	7.56442e-10	8.83765e-11		8.64545e-10	1.28833e-10		8.13501e-10	1.25191e-10
Subject1	8.66202e-10	7.98873e-11		9.90009e-10	1.04412e-10		9.35694e-10	1.12665e-10
Subject2	8.09025e-10	7.81035e-11		9.26395e-10	1.38338e-10		8.72043e-10	1.28551e-10
Subject3	8.47175e-10	1.16091e-10		9.60547e-10	1.43842e-10		9.11591e-10	1.43977e-10
Subject4_R_1	8.10181e-10	1.14194e-10		9.85379e-10	1.94999e-10		9.15552e-10	1.87828e-10
Subject5_R_2	7.86256e-10	9.90339e-11		8.84893e-10	1.64715e-10		8.30725e-10	1.39706e-10
Subject6	8.76024e-10	1.00891e-10		9.43804e-10	1.38035e-10		8.9996e-10	1.22128e-10
Subject7_R_3	8.82327e-10	8.62279e-11		1.03367e-09	1.10544e-10		9.50788e-10	1.22726e-10
Subject8_R_4	7.60309e-10	1.01143e-10		9.21866e-10	1.88031e-10		8.52627e-10	1.7601e-10
Subject9	8.18641e-10	7.7471e-11		9.16668e-10	1.19303e-10		8.68055e-10	1.12925e-10
30directions
AD
Subject10	1.12936e-09	2.09555e-10		1.82769e-09	3.65174e-10		1.40772e-09	4.43244e-10
Subject11	1.32354e-09	3.05158e-10		1.80756e-09	3.67415e-10		1.59244e-09	4.1741e-10
Subject12	1.18515e-09	2.71048e-10		1.59694e-09	3.22613e-10		1.40936e-09	3.6591e-10
Subject13_R_5	1.21818e-09	1.94359e-10		1.72127e-09	3.19692e-10		1.49507e-09	3.686e-10
Subject14_R_6	1.22055e-09	2.80275e-10		1.65734e-09	3.09179e-10		1.45185e-09	3.70284e-10
Subject1	1.15581e-09	1.45912e-10		1.6737e-09	3.54278e-10		1.44649e-09	3.81883e-10
Subject2	1.07657e-09	1.86178e-10		1.50555e-09	3.4855e-10		1.30689e-09	3.56419e-10
Subject3	1.26659e-09	2.65755e-10		1.43004e-09	2.91944e-10		1.35946e-09	2.92369e-10
Subject4_R_1	1.17567e-09	2.65902e-10		1.69708e-09	4.11952e-10		1.49391e-09	4.4529e-10
Subject5_R_2	1.18198e-09	2.09578e-10		1.47424e-09	3.86722e-10		1.33172e-09	3.50117e-10
Subject6	1.38585e-09	2.55769e-10		1.84786e-09	3.31807e-10		1.54388e-09	3.65855e-10
Subject7_R_3	1.32156e-09	2.71716e-10		1.92298e-09	2.90988e-10		1.59768e-09	4.09918e-10
Subject8_R_4	1.16635e-09	2.17032e-10		1.58747e-09	3.32041e-10		1.40699e-09	3.55835e-10
Subject9	1.24137e-09	2.17899e-10		1.78057e-09	3.47769e-10		1.51311e-09	3.99587e-10
RD
Subject10	5.83651e-10	1.03649e-10		5.6187e-10	1.50436e-10		5.74969e-10	1.24882e-10
Subject11	6.32983e-10	1.09735e-10		5.92137e-10	1.77448e-10		6.10291e-10	1.52503e-10
Subject12	5.30216e-10	1.33065e-10		4.62175e-10	1.7564e-10		4.96167e-10	1.61194e-10
Subject13_R_5	6.21306e-10	1.28192e-10		5.94061e-10	1.4506e-10		6.06311e-10	1.38397e-10
Subject14_R_6	5.33646e-10	1.25828e-10		4.72201e-10	1.36828e-10		5.0094e-10	1.36617e-10
Subject1	7.08393e-10	1.00783e-10		6.36885e-10	1.16485e-10		6.68257e-10	1.15461e-10
Subject2	6.55091e-10	7.88759e-11		6.23023e-10	1.27785e-10		6.37873e-10	1.09106e-10
Subject3	6.41629e-10	1.44606e-10		7.26684e-10	1.34365e-10		6.89956e-10	1.45129e-10
Subject4_R_1	6.23911e-10	1.01033e-10		6.12907e-10	1.57213e-10		6.14585e-10	1.36822e-10
Subject5_R_2	6.10384e-10	8.31319e-11		5.84939e-10	1.45255e-10		5.90536e-10	1.1764e-10
Subject6	6.41386e-10	1.18667e-10		5.00826e-10	1.58482e-10		5.94153e-10	1.52088e-10
Subject7_R_3	6.56471e-10	1.0127e-10		5.76348e-10	9.57412e-11		6.16114e-10	1.06484e-10
Subject8_R_4	5.61622e-10	9.91447e-11		5.94013e-10	1.80946e-10		5.80131e-10	1.52247e-10
Subject9	5.86655e-10	1.21788e-10		4.72356e-10	1.36786e-10		5.28747e-10	1.42801e-10
FA
Subject10	0.415126	0.130819		0.63257	0.120493		0.501799	0.16557
Subject11	0.449248	0.14208		0.615937	0.133348		0.541853	0.160347
Subject12	0.490524	0.146875		0.663544	0.154219		0.581163	0.174276
Subject13_R_5	0.430305	0.129375		0.595874	0.115718		0.521433	0.147239
Subject14_R_6	0.49178	0.161784		0.666945	0.122437		0.584306	0.167906
Subject1	0.322153	0.10967		0.541737	0.144589		0.445404	0.169953
Subject2	0.318567	0.100808		0.502317	0.143015		0.417224	0.155186
Subject3	0.454053	0.142107		0.448604	0.11494		0.450957	0.127413
Subject4_R_1	0.399856	0.137012		0.571677	0.133794		0.505636	0.160739
Subject5_R_2	0.412732	0.113593		0.526354	0.154707		0.475357	0.150469
Subject6	0.461473	0.121657		0.684001	0.110816		0.536601	0.160223
Subject7_R_3	0.419057	0.14382		0.64566	0.0790098		0.525496	0.164607
Subject8_R_4	0.446838	0.123087		0.562162	0.129834		0.512738	0.139221
Subject9	0.446168	0.156736		0.680747	0.123827		0.564197	0.185272
MD
Subject10	7.65554e-10	9.5429e-11		9.83809e-10	1.59393e-10		8.52551e-10	1.64386e-10
Subject11	8.63168e-10	1.16225e-10		9.97279e-10	1.74586e-10		9.37675e-10	1.65463e-10
Subject12	7.48527e-10	1.28612e-10		8.4043e-10	1.56739e-10		8.00566e-10	1.51471e-10
Subject13_R_5	8.20265e-10	1.06963e-10		9.69797e-10	1.47276e-10		9.02565e-10	1.50383e-10
Subject14_R_6	7.62614e-10	1.00926e-10		8.67248e-10	1.28221e-10		8.17909e-10	1.28571e-10
Subject1	8.57531e-10	8.30584e-11		9.82489e-10	1.17671e-10		9.27669e-10	1.2101e-10
Subject2	7.95583e-10	8.6576e-11		9.17198e-10	1.44458e-10		8.60879e-10	1.35472e-10
Subject3	8.49948e-10	1.43724e-10		9.61137e-10	1.54785e-10		9.13123e-10	1.59893e-10
Subject4_R_1	8.0783e-10	1.14821e-10		9.74298e-10	1.92297e-10		9.07692e-10	1.8447e-10
Subject5_R_2	8.00914e-10	9.3544e-11		8.81371e-10	1.60268e-10		8.37596e-10	1.35195e-10
Subject6	8.8954e-10	1.19355e-10		9.49838e-10	1.56778e-10		9.10729e-10	1.39475e-10
Subject7_R_3	8.78168e-10	9.51772e-11		1.02522e-09	1.16063e-10		9.43302e-10	1.25394e-10
Subject8_R_4	7.63199e-10	9.82039e-11		9.25167e-10	1.91716e-10		8.55752e-10	1.77653e-10
Subject9	8.04894e-10	8.2373e-11		9.08428e-10	1.25699e-10		8.5687e-10	1.19327e-10
20directions
AD
Subject10	1.1996e-09	2.31286e-10		1.82295e-09	4.72351e-10		1.44807e-09	4.62872e-10
Subject11	1.32068e-09	2.79273e-10		1.80584e-09	4.12265e-10		1.59021e-09	4.32674e-10
Subject12	1.13789e-09	2.86437e-10		1.60846e-09	4.29435e-10		1.39431e-09	4.41322e-10
Subject13_R_5	1.34963e-09	2.7982e-10		1.7395e-09	3.41392e-10		1.56421e-09	3.70088e-10
Subject14_R_6	1.28256e-09	2.72598e-10		1.79006e-09	3.9271e-10		1.55722e-09	4.29464e-10
Subject1	1.17933e-09	1.91246e-10		1.59081e-09	2.968e-10		1.41029e-09	3.27388e-10
Subject2	1.10204e-09	1.7214e-10		1.50186e-09	3.2221e-10		1.31671e-09	3.30471e-10
Subject3	1.43065e-09	2.83453e-10		1.63745e-09	3.33613e-10		1.54815e-09	3.2928e-10
Subject4_R_1	1.17352e-09	2.31924e-10		1.70165e-09	3.98243e-10		1.49576e-09	4.34102e-10
Subject5_R_2	1.18798e-09	2.36131e-10		1.48468e-09	3.68994e-10		1.34177e-09	3.51239e-10
Subject6	1.40612e-09	2.57207e-10		1.88184e-09	2.93532e-10		1.57029e-09	3.57705e-10
Subject7_R_3	1.30374e-09	2.12017e-10		1.80682e-09	3.13832e-10		1.53756e-09	3.63344e-10
Subject8_R_4	1.11628e-09	2.24403e-10		1.5687e-09	3.20449e-10		1.37481e-09	3.61092e-10
Subject9	1.29684e-09	4.10413e-10		1.80077e-09	3.44578e-10		1.54955e-09	4.59374e-10
RD
Subject10	5.92702e-10	1.109e-10		5.77911e-10	2.03877e-10		5.86806e-10	1.54975e-10
Subject11	6.11074e-10	1.58392e-10		5.33139e-10	1.89864e-10		5.67777e-10	1.80767e-10
Subject12	5.17614e-10	1.38031e-10		4.20799e-10	2.08344e-10		4.66236e-10	1.87194e-10
Subject13_R_5	5.85692e-10	1.34339e-10		5.85024e-10	1.53972e-10		5.85324e-10	1.45473e-10
Subject14_R_6	5.26866e-10	1.10212e-10		4.66419e-10	1.26532e-10		4.92191e-10	1.23089e-10
Subject1	7.01661e-10	1.08323e-10		6.36753e-10	1.35156e-10		6.65229e-10	1.28213e-10
Subject2	6.92709e-10	9.55607e-11		6.67935e-10	1.33765e-10		6.79408e-10	1.18273e-10
Subject3	5.75618e-10	1.86145e-10		6.58678e-10	1.71489e-10		6.22811e-10	1.8266e-10
Subject4_R_1	6.23313e-10	1.12872e-10		5.99036e-10	1.54772e-10		6.06063e-10	1.37081e-10
Subject5_R_2	5.77873e-10	1.10087e-10		5.50751e-10	1.63341e-10		5.55317e-10	1.35208e-10
Subject6	6.00068e-10	1.70942e-10		4.96515e-10	1.52472e-10		5.68561e-10	1.71985e-10
Subject7_R_3	6.75229e-10	1.05639e-10		6.23475e-10	1.09997e-10		6.47752e-10	1.10059e-10
Subject8_R_4	5.62005e-10	9.4602e-11		6.04847e-10	1.83931e-10		5.86486e-10	1.53677e-10
Subject9	5.81876e-10	1.34347e-10		4.84159e-10	1.46717e-10		5.34102e-10	1.50129e-10
FA
Subject10	0.432529	0.132668		0.610178	0.154019		0.50334	0.16615
Subject11	0.480469	0.147712		0.651521	0.140675		0.575498	0.16708
Subject12	0.517654	0.139769		0.701897	0.171972		0.617444	0.184156
Subject13_R_5	0.503683	0.14568		0.610022	0.122297		0.562211	0.14343
Subject14_R_6	0.517903	0.15283		0.694281	0.107816		0.614237	0.158487
Subject1	0.350344	0.0924255		0.538779	0.121141		0.45611	0.143973
Subject2	0.316459	0.100133		0.494529	0.133		0.412067	0.148407
Subject3	0.561414	0.145514		0.567402	0.130745		0.564816	0.137349
Subject4_R_1	0.400927	0.125282		0.581558	0.134871		0.511242	0.159567
Subject5_R_2	0.455097	0.134822		0.556488	0.159547		0.512915	0.157658
Subject6	0.517326	0.150984		0.690912	0.115886		0.573829	0.162693
Subject7_R_3	0.414917	0.112529		0.59124	0.0905835		0.498767	0.137104
Subject8_R_4	0.436678	0.107579		0.549897	0.129206		0.501375	0.132811
Subject9	0.461092	0.163059		0.688316	0.115477		0.573496	0.182822
MD
Subject10	7.95001e-10	1.02282e-10		9.92923e-10	1.57915e-10		8.73893e-10	1.60069e-10
Subject11	8.47608e-10	1.40335e-10		9.57373e-10	1.74233e-10		9.08588e-10	1.69094e-10
Subject12	7.24372e-10	1.53132e-10		8.16686e-10	1.93416e-10		7.75595e-10	1.83013e-10
Subject13_R_5	8.40337e-10	1.1408e-10		9.69849e-10	1.47004e-10		9.11619e-10	1.47973e-10
Subject14_R_6	7.78766e-10	8.39925e-11		9.07633e-10	1.40832e-10		8.472e-10	1.35479e-10
Subject1	8.60883e-10	1.15923e-10		9.54771e-10	1.25847e-10		9.13581e-10	1.30214e-10
Subject2	8.29153e-10	9.81722e-11		9.45911e-10	1.37459e-10		8.91841e-10	1.34155e-10
Subject3	8.60627e-10	1.71034e-10		9.84937e-10	1.584e-10		9.31258e-10	1.75155e-10
Subject4_R_1	8.06717e-10	1.17196e-10		9.66575e-10	1.70346e-10		9.0263e-10	1.70308e-10
Subject5_R_2	7.81242e-10	9.98806e-11		8.62059e-10	1.50461e-10		8.17469e-10	1.31132e-10
Subject6	8.68752e-10	1.45695e-10		9.58291e-10	1.30916e-10		9.02471e-10	1.47969e-10
Subject7_R_3	8.84731e-10	9.95082e-11		1.01792e-09	1.35289e-10		9.44355e-10	1.31261e-10
Subject8_R_4	7.46763e-10	1.10497e-10		9.26132e-10	1.86642e-10		8.4926e-10	1.81708e-10
Subject9	8.20199e-10	1.24821e-10		9.23029e-10	1.54146e-10		8.72583e-10	1.50643e-10
10directions
AD
Subject10	1.20711e-09	2.36425e-10		1.84535e-09	4.61573e-10		1.46151e-09	4.6496e-10
Subject11	1.40548e-09	3.12355e-10		1.79626e-09	3.92716e-10		1.62258e-09	4.08348e-10
Subject12	1.31635e-09	3.90112e-10		1.73357e-09	5.01973e-10		1.5483e-09	4.99987e-10
Subject13_R_5	1.42696e-09	3.71361e-10		1.91003e-09	5.74162e-10		1.69283e-09	5.48811e-10
Subject14_R_6	1.3427e-09	3.51391e-10		1.93258e-09	6.4559e-10		1.66496e-09	6.10594e-10
Subject1	1.25715e-09	2.60542e-10		1.64284e-09	4.55182e-10		1.47363e-09	4.27441e-10
Subject2	1.15385e-09	1.85763e-10		1.51613e-09	3.84811e-10		1.34836e-09	3.57937e-10
Subject3	1.45232e-09	3.93375e-10		1.68891e-09	4.67719e-10		1.58675e-09	4.52604e-10
Subject4_R_1	1.29268e-09	3.13678e-10		1.85266e-09	5.58094e-10		1.63408e-09	5.55455e-10
Subject5_R_2	1.21675e-09	2.3976e-10		1.51949e-09	4.60448e-10		1.36557e-09	4.02302e-10
Subject6	1.39019e-09	3.07206e-10		1.82692e-09	3.07113e-10		1.53451e-09	3.73437e-10
Subject7_R_3	1.34658e-09	2.34206e-10		1.81457e-09	4.21177e-10		1.57123e-09	4.15657e-10
Subject8_R_4	1.22763e-09	2.73023e-10		1.67401e-09	3.99124e-10		1.4827e-09	4.14454e-10
Subject9	1.3334e-09	5.86652e-10		1.882e-09	4.97198e-10		1.60606e-09	6.14746e-10
RD
Subject10	5.84913e-10	1.45577e-10		5.67838e-10	1.93471e-10		5.78107e-10	1.66539e-10
Subject11	4.8547e-10	1.39291e-10		4.78591e-10	2.37691e-10		4.81648e-10	2.00055e-10
Subject12	4.32899e-10	1.98878e-10		3.43171e-10	2.78368e-10		3.92664e-10	2.43284e-10
Subject13_R_5	5.01818e-10	1.97937e-10		5.36273e-10	2.33606e-10		5.20782e-10	2.18963e-10
Subject14_R_6	4.61992e-10	1.91198e-10		3.86674e-10	2.33133e-10		4.1986e-10	2.19697e-10
Subject1	6.08455e-10	1.49138e-10		6.00521e-10	1.58108e-10		6.04002e-10	1.54287e-10
Subject2	6.46636e-10	1.0772e-10		6.37891e-10	1.42594e-10		6.41941e-10	1.27709e-10
Subject3	4.98107e-10	2.46566e-10		5.73479e-10	2.83894e-10		5.40932e-10	2.70997e-10
Subject4_R_1	5.86524e-10	1.40143e-10		6.14972e-10	1.8507e-10		6.00886e-10	1.6951e-10
Subject5_R_2	5.71251e-10	1.18215e-10		5.25577e-10	1.89907e-10		5.37834e-10	1.54665e-10
Subject6	5.74548e-10	1.76189e-10		5.06345e-10	2.11562e-10		5.52989e-10	1.91855e-10
Subject7_R_3	6.4857e-10	1.3104e-10		5.63041e-10	1.3971e-10		6.01719e-10	1.40086e-10
Subject8_R_4	5.18037e-10	1.43709e-10		5.49191e-10	1.78714e-10		5.3584e-10	1.65346e-10
Subject9	5.35707e-10	1.79454e-10		4.74493e-10	2.01557e-10		5.01608e-10	1.9345e-10
FA
Subject10	0.459108	0.155842		0.628966	0.158332		0.526814	0.177524
Subject11	0.625908	0.130041		0.700484	0.169508		0.667339	0.157644
Subject12	0.641614	0.194226		0.773511	0.210554		0.705879	0.209127
Subject13_R_5	0.608048	0.173813		0.668958	0.170176		0.641572	0.174472
Subject14_R_6	0.623345	0.165292		0.760293	0.156948		0.699202	0.17558
Subject1	0.477568	0.120088		0.573572	0.15249		0.531454	0.147133
Subject2	0.38646	0.10376		0.515418	0.145999		0.455699	0.143406
Subject3	0.652171	0.175667		0.651045	0.179784		0.651531	0.178019
Subject4_R_1	0.489877	0.146934		0.60636	0.157845		0.561297	0.165541
Subject5_R_2	0.487179	0.107238		0.593291	0.167944		0.544806	0.154328
Subject6	0.547573	0.155531		0.69372	0.150958		0.595958	0.169256
Subject7_R_3	0.462609	0.129675		0.63749	0.121892		0.550425	0.15404
Subject8_R_4	0.515529	0.162304		0.617159	0.141079		0.573603	0.158721
Subject9	0.521392	0.159322		0.697974	0.164502		0.610851	0.186009
MD
Subject10	7.92311e-10	1.235e-10		9.93675e-10	1.78853e-10		8.72575e-10	1.77885e-10
Subject11	7.92142e-10	1.41235e-10		9.17813e-10	1.75078e-10		8.61959e-10	1.7261e-10
Subject12	7.27382e-10	2.01161e-10		8.06639e-10	2.38844e-10		7.77874e-10	2.19393e-10
Subject13_R_5	8.10198e-10	1.88907e-10		9.94191e-10	2.16782e-10		9.11466e-10	2.24248e-10
Subject14_R_6	7.55561e-10	1.62985e-10		9.01975e-10	1.95036e-10		8.34893e-10	1.96845e-10
Subject1	8.24686e-10	1.59844e-10		9.47962e-10	1.72493e-10		8.93879e-10	1.7791e-10
Subject2	8.15707e-10	1.08025e-10		9.30637e-10	1.55507e-10		8.77414e-10	1.47214e-10
Subject3	8.16179e-10	2.50073e-10		9.4529e-10	2.71326e-10		8.89538e-10	2.70041e-10
Subject4_R_1	8.21908e-10	1.39849e-10		1.02753e-09	2.18765e-10		9.45283e-10	2.17157e-10
Subject5_R_2	7.86418e-10	1.29803e-10		8.56883e-10	1.84644e-10		8.13747e-10	1.56217e-10
Subject6	8.46429e-10	1.67488e-10		9.46538e-10	1.67828e-10		8.80163e-10	1.75572e-10
Subject7_R_3	8.8124e-10	1.11043e-10		9.80216e-10	1.52472e-10		9.24891e-10	1.41111e-10
Subject8_R_4	7.54568e-10	1.32389e-10		9.24131e-10	1.9501e-10		8.51461e-10	1.90482e-10
Subject9	8.01606e-10	1.57449e-10		9.43661e-10	1.8589e-10		8.6976e-10	1.86943e-10

## Sheet: Sheet2
60 DIRECTIONS				SCAN1										SCAN2
AD	GM			WM			Cord				AD
Subject13_R_5	1.26696e-09	2.08624e-10		1.70992e-09	2.47882e-10		1.51076e-09	3.19285e-10			Subject13_R_5	1.04137e-09	2.0377e-10		1.52223e-09	3.29213e-10		1.313e-09	3.68946e-10
Subject14_R_6	1.21979e-09	2.30159e-10		1.67708e-09	2.96823e-10		1.46433e-09	3.55118e-10			Subject14_R_6	1.07471e-09	2.16105e-10		1.49831e-09	2.52173e-10		1.27182e-09	3.22834e-10
Subject4_R_1	1.14877e-09	2.41631e-10		1.69325e-09	3.79242e-10		1.48008e-09	4.28391e-10			Subject4_R_1	1.12057e-09	2.25939e-10		1.6126e-09	2.96401e-10		1.40478e-09	3.62818e-10
Subject5_R_2	1.15083e-09	2.11451e-10		1.49151e-09	3.74449e-10		1.32513e-09	3.55172e-10			Subject5_R_2	1.08184e-09	1.70292e-10		1.56863e-09	3.74342e-10		1.35251e-09	3.7901e-10
Subject7_R_3	1.30225e-09	2.2032e-10		1.8881e-09	2.6133e-10		1.57472e-09	3.79327e-10			Subject7_R_3	1.30352e-09	2.93855e-10		1.90231e-09	2.47973e-10		1.50411e-09	4.01603e-10
Subject8_R_4	1.12076e-09	2.015e-10		1.55926e-09	3.08877e-10		1.37133e-09	3.44976e-10			Subject8_R_4	1.19128e-09	2.13143e-10		1.68917e-09	3.07572e-10		1.46142e-09	3.67578e-10
	1.20156e-09	6.66295e-11		1.66985e-09	1.37021e-10		1.45439e-09	9.16764e-11				1.13555e-09	9.69539e-11		1.63221e-09	1.48762e-10		1.38461e-09	8.88446e-11
RD											RD
Subject13_R_5	6.16594e-10	7.63833e-11		6.01342e-10	1.14195e-10		6.082e-10	9.92883e-11			Subject13_R_5	5.75345e-10	8.07004e-11		5.17592e-10	1.46759e-10		5.42721e-10	1.25778e-10
Subject14_R_6	5.39522e-10	1.01138e-10		4.67437e-10	1.16632e-10		5.00408e-10	1.16515e-10			Subject14_R_6	5.59369e-10	7.78081e-11		4.812e-10	7.73504e-11		5.2407e-10	8.54207e-11
Subject4_R_1	6.3741e-10	9.14119e-11		6.23432e-10	1.55422e-10		6.27763e-10	1.32417e-10			Subject4_R_1	6.27997e-10	1.06376e-10		5.48387e-10	1.22313e-10		5.78745e-10	1.21271e-10
Subject5_R_2	5.95492e-10	9.00709e-11		5.72726e-10	1.45165e-10		5.73177e-10	1.11033e-10			Subject5_R_2	6.02775e-10	6.01872e-11		6.055e-10	1.33254e-10		6.05143e-10	1.07138e-10
Subject7_R_3	6.89771e-10	8.50959e-11		6.18302e-10	9.38321e-11		6.53958e-10	9.70242e-11			Subject7_R_3	6.23694e-10	1.01176e-10		5.74061e-10	1.30253e-10		5.95243e-10	1.03169e-10
Subject8_R_4	5.79984e-10	8.33554e-11		6.05269e-10	1.76088e-10		5.94433e-10	1.44404e-10			Subject8_R_4	5.45411e-10	8.69332e-11		5.05195e-10	1.35166e-10		5.25143e-10	1.17594e-10
	6.09796e-10	8.40763e-12		5.81418e-10	5.8581e-11		5.9299e-10	5.31482e-11				5.89099e-10	3.42887e-11		5.38656e-10	4.62187e-11		5.61844e-10	3.58203e-11
FA											FA
Subject13_R_5	0.435099	0.115216		0.583467	0.0916315		0.516759	0.126638			Subject13_R_5	0.371874	0.101267		0.591666	0.143236		0.496031	0.167109
Subject14_R_6	0.474657	0.147816		0.669403	0.106842		0.578692	0.16169			Subject14_R_6	0.396729	0.14441		0.616609	0.0968919		0.496115	0.167938
Subject4_R_1	0.367807	0.14006		0.562286	0.123075		0.486132	0.162853			Subject4_R_1	0.362789	0.16016		0.589338	0.127716		0.495974	0.181804
Subject5_R_2	0.411342	0.111897		0.535978	0.147862		0.481702	0.147472			Subject5_R_2	0.381701	0.0964342		0.535208	0.139302		0.469703	0.139693
Subject7_R_3	0.38308	0.126327		0.610921	0.0716156		0.490642	0.155791			Subject7_R_3	0.428967	0.161267		0.64515	0.0896813		0.508392	0.177835
Subject8_R_4	0.40735	0.108233		0.541096	0.121569		0.483776	0.13359			Subject8_R_4	0.465351	0.113973		0.643732	0.114251		0.560284	0.145755
	0.413223	0.0381102		0.583859	0.0502731		0.506284	0.0377208				0.401235	0.0390435		0.603617	0.0413025		0.504417	0.0301745
MD											MD
Subject13_R_5	8.33382e-10	7.56083e-11		9.70868e-10	1.16207e-10		9.09053e-10	1.21163e-10			Subject13_R_5	7.30687e-10	9.70356e-11		8.5247e-10	1.3681e-10		7.99481e-10	1.35334e-10
Subject14_R_6	7.66279e-10	7.31191e-11		8.7065e-10	1.21693e-10		8.21716e-10	1.15604e-10			Subject14_R_6	7.3115e-10	7.06902e-11		8.20238e-10	9.15605e-11		7.73321e-10	9.25358e-11
Subject4_R_1	8.07863e-10	9.65423e-11		9.80037e-10	1.8642e-10		9.11868e-10	1.77229e-10			Subject4_R_1	7.92187e-10	8.90339e-11		9.03126e-10	1.19381e-10		8.54089e-10	1.18576e-10
Subject5_R_2	7.80605e-10	9.67547e-11		8.78987e-10	1.56704e-10		8.23827e-10	1.31929e-10			Subject5_R_2	7.62465e-10	7.22119e-11		9.26544e-10	1.66479e-10		8.54265e-10	1.53058e-10
Subject7_R_3	8.9393e-10	7.43329e-11		1.04157e-09	1.13746e-10		9.60878e-10	1.18822e-10			Subject7_R_3	8.50303e-10	1.05801e-10		1.01681e-09	1.31201e-10		8.98197e-10	1.29492e-10
Subject8_R_4	7.60243e-10	8.96339e-11		9.23267e-10	1.8577e-10		8.534e-10	1.72256e-10			Subject8_R_4	7.607e-10	8.49797e-11		8.99852e-10	1.43723e-10		8.37237e-10	1.39098e-10
	8.0705e-10	5.05859e-11		9.4423e-10	6.56916e-11		8.80124e-10	5.59657e-11				7.71249e-10	4.50102e-11		9.03173e-10	6.77047e-11		8.36098e-10	4.42562e-11
50 DIRECTIONS											50 DIRECTIONS
AD											AD
Subject13_R_5	1.27821e-09	2.01682e-10		1.72448e-09	2.62977e-10		1.52383e-09	3.25014e-10			Subject13_R_5	1.03305e-09	2.12714e-10		1.52499e-09	3.38992e-10		1.31094e-09	3.79583e-10
Subject14_R_6	1.22494e-09	2.54724e-10		1.6851e-09	2.96776e-10		1.47005e-09	3.63622e-10			Subject14_R_6	1.08704e-09	2.21581e-10		1.50027e-09	2.53011e-10		1.27706e-09	3.21128e-10
Subject4_R_1	1.1329e-09	2.25928e-10		1.67176e-09	3.69878e-10		1.46184e-09	4.18773e-10			Subject4_R_1	1.13038e-09	2.26255e-10		1.61499e-09	2.95273e-10		1.41031e-09	3.59959e-10
Subject5_R_2	1.17927e-09	2.27962e-10		1.50204e-09	3.84398e-10		1.34447e-09	3.62012e-10			Subject5_R_2	1.0826e-09	1.62374e-10		1.56237e-09	3.69437e-10		1.35063e-09	3.70736e-10
Subject7_R_3	1.31326e-09	2.3162e-10		1.85992e-09	2.55716e-10		1.56521e-09	3.64537e-10			Subject7_R_3	1.3065e-09	2.95263e-10		1.89355e-09	2.6238e-10		1.50332e-09	3.9969e-10
Subject8_R_4	1.13544e-09	2.02289e-10		1.56435e-09	3.10387e-10		1.38053e-09	3.4299e-10			Subject8_R_4	1.18884e-09	2.16287e-10		1.68083e-09	2.95993e-10		1.45493e-09	3.6158e-10
RD											RD
Subject13_R_5	6.2322e-10	9.16556e-11		5.94981e-10	1.29365e-10		6.07677e-10	1.14827e-10			Subject13_R_5	5.6699e-10	8.48384e-11		5.13727e-10	1.4812e-10		5.36903e-10	1.27367e-10
Subject14_R_6	5.40106e-10	1.12634e-10		4.70043e-10	1.24547e-10		5.02099e-10	1.2533e-10			Subject14_R_6	5.46553e-10	8.4844e-11		4.73254e-10	8.3314e-11		5.14128e-10	8.86002e-11
Subject4_R_1	6.37213e-10	1.00338e-10		6.219e-10	1.56958e-10		6.26759e-10	1.3622e-10			Subject4_R_1	6.32202e-10	1.04272e-10		5.50058e-10	1.22838e-10		5.81653e-10	1.21525e-10
Subject5_R_2	5.96066e-10	8.9809e-11		5.78713e-10	1.49214e-10		5.77085e-10	1.14798e-10			Subject5_R_2	5.90287e-10	6.44176e-11		6.04765e-10	1.37276e-10		5.9857e-10	1.11422e-10
Subject7_R_3	6.78456e-10	8.26404e-11		6.11702e-10	9.22478e-11		6.45328e-10	9.4198e-11			Subject7_R_3	6.21929e-10	1.06719e-10		5.74449e-10	1.28381e-10		5.94659e-10	1.08009e-10
Subject8_R_4	5.76651e-10	8.71961e-11		6.06282e-10	1.81478e-10		5.93583e-10	1.49309e-10			Subject8_R_4	5.37932e-10	8.79187e-11		5.00354e-10	1.37288e-10		5.18828e-10	1.19205e-10
FA											FA
Subject13_R_5	0.439383	0.118417		0.59473	0.0944355		0.524884	0.131092			Subject13_R_5	0.378522	0.106493		0.597361	0.139759		0.502141	0.166551
Subject14_R_6	0.474248	0.158346		0.668485	0.114074		0.577621	0.168692			Subject14_R_6	0.412545	0.147175		0.624699	0.0981968		0.506786	0.165755
Subject4_R_1	0.368148	0.141551		0.561342	0.123541		0.485993	0.163139			Subject4_R_1	0.366844	0.158977		0.590119	0.12579		0.498001	0.179571
Subject5_R_2	0.420666	0.120272		0.534381	0.15397		0.485009	0.15185			Subject5_R_2	0.396984	0.0923553		0.534569	0.136279		0.47736	0.131966
Subject7_R_3	0.394032	0.128155		0.608504	0.0723896		0.494538	0.151502			Subject7_R_3	0.433435	0.164973		0.643015	0.0859969		0.510705	0.177629
Subject8_R_4	0.418008	0.109249		0.543372	0.124355		0.489645	0.133419			Subject8_R_4	0.470587	0.115942		0.646815	0.114691		0.564251	0.145972
MD											MD
Subject13_R_5	8.41551e-10	8.41859e-11		9.7148e-10	1.30784e-10		9.13062e-10	1.2953e-10			Subject13_R_5	7.22344e-10	1.02095e-10		8.50814e-10	1.43452e-10		7.94915e-10	1.42185e-10
Subject14_R_6	7.68383e-10	8.4285e-11		8.75062e-10	1.23835e-10		8.2475e-10	1.20742e-10			Subject14_R_6	7.26717e-10	8.0361e-11		8.15594e-10	9.78285e-11		7.6844e-10	9.8573e-11
Subject4_R_1	8.02443e-10	9.53722e-11		9.71852e-10	1.85356e-10		9.05119e-10	1.76261e-10			Subject4_R_1	7.98261e-10	8.8351e-11		9.05035e-10	1.18367e-10		8.57874e-10	1.1711e-10
Subject5_R_2	7.90468e-10	9.81663e-11		8.86488e-10	1.60228e-10		8.3288e-10	1.35348e-10			Subject5_R_2	7.54391e-10	7.41295e-11		9.23966e-10	1.69853e-10		8.49255e-10	1.56537e-10
Subject7_R_3	8.90056e-10	7.61784e-11		1.02777e-09	1.10833e-10		9.51956e-10	1.14633e-10			Subject7_R_3	8.50121e-10	1.07466e-10		1.01415e-09	1.40221e-10		8.97546e-10	1.33432e-10
Subject8_R_4	7.62914e-10	9.30498e-11		9.2564e-10	1.89864e-10		8.559e-10	1.75484e-10			Subject8_R_4	7.54902e-10	8.66587e-11		8.93846e-10	1.40174e-10		8.30862e-10	1.3789e-10
40 DIRECTIONS											40 DIRECTIONS
AD											AD
Subject13_R_5	1.26025e-09	2.24935e-10		1.7205e-09	2.97716e-10		1.51357e-09	3.52067e-10			Subject13_R_5	1.0433e-09	2.31437e-10		1.53169e-09	3.66351e-10		1.31918e-09	3.97176e-10
Subject14_R_6	1.20188e-09	2.59312e-10		1.63628e-09	3.19675e-10		1.43201e-09	3.67284e-10			Subject14_R_6	1.08297e-09	2.12489e-10		1.4896e-09	2.7483e-10		1.27079e-09	3.24576e-10
Subject4_R_1	1.16519e-09	2.60537e-10		1.69795e-09	4.03849e-10		1.48881e-09	4.42167e-10			Subject4_R_1	1.14576e-09	2.28602e-10		1.60713e-09	3.01454e-10		1.41227e-09	3.56292e-10
Subject5_R_2	1.18587e-09	2.23973e-10		1.52568e-09	4.08118e-10		1.359e-09	3.77627e-10			Subject5_R_2	1.08261e-09	1.75898e-10		1.58965e-09	4.03794e-10		1.36418e-09	3.9939e-10
Subject7_R_3	1.31676e-09	2.50808e-10		1.92395e-09	2.70971e-10		1.59896e-09	4.01081e-10			Subject7_R_3	1.29245e-09	2.92173e-10		1.91686e-09	3.00494e-10		1.5013e-09	4.2343e-10
Subject8_R_4	1.13672e-09	2.25683e-10		1.57413e-09	3.32922e-10		1.38667e-09	3.63346e-10			Subject8_R_4	1.17297e-09	2.28827e-10		1.66698e-09	3.26484e-10		1.44186e-09	3.78945e-10
RD											RD
Subject13_R_5	6.14489e-10	9.57069e-11		5.99718e-10	1.31607e-10		6.06359e-10	1.1707e-10			Subject13_R_5	5.60303e-10	9.4276e-11		5.0607e-10	1.59465e-10		5.29668e-10	1.37676e-10
Subject14_R_6	5.33722e-10	1.12683e-10		4.78676e-10	1.28468e-10		5.04245e-10	1.25647e-10			Subject14_R_6	5.34412e-10	9.66342e-11		4.63702e-10	8.67794e-11		5.06448e-10	9.20267e-11
Subject4_R_1	6.32676e-10	1.07889e-10		6.29091e-10	1.63818e-10		6.28923e-10	1.4412e-10			Subject4_R_1	6.25083e-10	1.07028e-10		5.5078e-10	1.1989e-10		5.78583e-10	1.18606e-10
Subject5_R_2	5.8645e-10	8.47494e-11		5.64498e-10	1.4296e-10		5.66589e-10	1.11788e-10			Subject5_R_2	5.96013e-10	7.0803e-11		6.01833e-10	1.39197e-10		5.99356e-10	1.14253e-10
Subject7_R_3	6.65109e-10	8.93993e-11		5.88534e-10	9.53044e-11		6.26701e-10	1.00525e-10			Subject7_R_3	6.32737e-10	1.10428e-10		5.76027e-10	1.44354e-10		5.9983e-10	1.14665e-10
Subject8_R_4	5.72105e-10	9.1436e-11		5.95733e-10	1.75015e-10		5.85607e-10	1.45681e-10			Subject8_R_4	5.41021e-10	8.6944e-11		5.05251e-10	1.43367e-10		5.22377e-10	1.22789e-10
FA											FA
Subject13_R_5	0.441215	0.119253		0.589491	0.107166		0.522824	0.134743			Subject13_R_5	0.3888	0.107963		0.603456	0.151539		0.510056	0.171374
Subject14_R_6	0.476057	0.157203		0.652081	0.125329		0.569202	0.167322			Subject14_R_6	0.428894	0.151781		0.629043	0.105031		0.515603	0.163885
Subject4_R_1	0.383284	0.144877		0.561504	0.129834		0.491819	0.163372			Subject4_R_1	0.379709	0.157827		0.588607	0.126479		0.502805	0.17507
Subject5_R_2	0.432289	0.113885		0.553095	0.150558		0.498893	0.149748			Subject5_R_2	0.384095	0.102753		0.542779	0.137808		0.476423	0.139871
Subject7_R_3	0.410147	0.134507		0.637494	0.0751239		0.517578	0.160075			Subject7_R_3	0.42046	0.15769		0.645383	0.104648		0.503758	0.181222
Subject8_R_4	0.423769	0.113175		0.552498	0.128315		0.497328	0.137681			Subject8_R_4	0.468488	0.109451		0.639661	0.117801		0.560583	0.14358
MD											MD
Subject13_R_5	8.29743e-10	9.15526e-11		9.73311e-10	1.38087e-10		9.08761e-10	1.39155e-10			Subject13_R_5	7.21301e-10	1.1616e-10		8.47943e-10	1.50868e-10		7.9284e-10	1.50567e-10
Subject14_R_6	7.56442e-10	8.83765e-11		8.64545e-10	1.28833e-10		8.13501e-10	1.25191e-10			Subject14_R_6	7.17265e-10	8.08738e-11		8.05667e-10	1.09431e-10		7.61228e-10	1.03348e-10
Subject4_R_1	8.10181e-10	1.14194e-10		9.85379e-10	1.94999e-10		9.15552e-10	1.87828e-10			Subject4_R_1	7.98643e-10	8.82736e-11		9.02896e-10	1.18856e-10		8.5648e-10	1.16216e-10
Subject5_R_2	7.86256e-10	9.90339e-11		8.84893e-10	1.64715e-10		8.30725e-10	1.39706e-10			Subject5_R_2	7.58211e-10	8.11375e-11		9.31107e-10	1.83415e-10		8.54298e-10	1.66578e-10
Subject7_R_3	8.82327e-10	8.62279e-11		1.03367e-09	1.10544e-10		9.50788e-10	1.22726e-10			Subject7_R_3	8.52642e-10	1.175e-10		1.02297e-09	1.44094e-10		9.0032e-10	1.41092e-10
Subject8_R_4	7.60309e-10	1.01143e-10		9.21866e-10	1.88031e-10		8.52627e-10	1.7601e-10			Subject8_R_4	7.5167e-10	9.4031e-11		8.92494e-10	1.55511e-10		8.28873e-10	1.49009e-10
30directions											30 DIRECTIONS
AD											AD
Subject13_R_5	1.21818e-09	1.94359e-10		1.72127e-09	3.19692e-10		1.49507e-09	3.686e-10			Subject13_R_5	1.06085e-09	2.61308e-10		1.53994e-09	3.79054e-10		1.33148e-09	4.09009e-10
Subject14_R_6	1.22055e-09	2.80275e-10		1.65734e-09	3.09179e-10		1.45185e-09	3.70284e-10			Subject14_R_6	1.11078e-09	2.43824e-10		1.51094e-09	2.89242e-10		1.29108e-09	3.39162e-10
Subject4_R_1	1.17567e-09	2.65902e-10		1.69708e-09	4.11952e-10		1.49391e-09	4.4529e-10			Subject4_R_1	1.16293e-09	2.60445e-10		1.60596e-09	3.0548e-10		1.4166e-09	3.59464e-10
Subject5_R_2	1.18198e-09	2.09578e-10		1.47424e-09	3.86722e-10		1.33172e-09	3.50117e-10			Subject5_R_2	1.10285e-09	1.82516e-10		1.58135e-09	4.11846e-10		1.37014e-09	3.93411e-10
Subject7_R_3	1.32156e-09	2.71716e-10		1.92298e-09	2.90988e-10		1.59768e-09	4.09918e-10			Subject7_R_3	1.31279e-09	2.99425e-10		1.89733e-09	2.91129e-10		1.50692e-09	4.07944e-10
Subject8_R_4	1.16635e-09	2.17032e-10		1.58747e-09	3.32041e-10		1.40699e-09	3.55835e-10			Subject8_R_4	1.18284e-09	2.54677e-10		1.68e-09	3.36843e-10		1.45283e-09	3.92788e-10
RD											RD
Subject13_R_5	6.21306e-10	1.28192e-10		5.94061e-10	1.4506e-10		6.06311e-10	1.38397e-10			Subject13_R_5	5.39695e-10	1.02444e-10		4.81078e-10	1.49447e-10		5.06583e-10	1.34266e-10
Subject14_R_6	5.33646e-10	1.25828e-10		4.72201e-10	1.36828e-10		5.0094e-10	1.36617e-10			Subject14_R_6	5.21356e-10	1.15924e-10		4.52566e-10	1.07609e-10		4.97026e-10	1.06308e-10
Subject4_R_1	6.23911e-10	1.01033e-10		6.12907e-10	1.57213e-10		6.14585e-10	1.36822e-10			Subject4_R_1	5.96098e-10	1.12055e-10		5.35741e-10	1.19421e-10		5.57218e-10	1.17183e-10
Subject5_R_2	6.10384e-10	8.31319e-11		5.84939e-10	1.45255e-10		5.90536e-10	1.1764e-10			Subject5_R_2	6.00776e-10	7.82955e-11		6.25012e-10	1.45174e-10		6.1493e-10	1.21088e-10
Subject7_R_3	6.56471e-10	1.0127e-10		5.76348e-10	9.57412e-11		6.16114e-10	1.06484e-10			Subject7_R_3	6.21458e-10	1.09824e-10		5.87035e-10	1.41803e-10		5.95018e-10	1.04518e-10
Subject8_R_4	5.61622e-10	9.91447e-11		5.94013e-10	1.80946e-10		5.80131e-10	1.52247e-10			RDSubject8_R_4	5.44139e-10	9.19142e-11		5.04404e-10	1.52996e-10		5.2248e-10	1.30919e-10
FA											FA
Subject13_R_5	0.430305	0.129375		0.595874	0.115718		0.521433	0.147239			Subject13_R_5	0.414871	0.11869		0.626837	0.137245		0.534608	0.166773
Subject14_R_6	0.49178	0.161784		0.666945	0.122437		0.584306	0.167906			Subject14_R_6	0.455848	0.161399		0.641753	0.126321		0.532807	0.167353
Subject4_R_1	0.399856	0.137012		0.571677	0.133794		0.505636	0.160739			Subject4_R_1	0.41174	0.158553		0.600493	0.12352		0.522872	0.168367
Subject5_R_2	0.412732	0.113593		0.526354	0.154707		0.475357	0.150469			Subject5_R_2	0.388166	0.102128		0.527057	0.135021		0.46898	0.133488
Subject7_R_3	0.419057	0.14382		0.64566	0.0790098		0.525496	0.164607			Subject7_R_3	0.440323	0.141152		0.635187	0.0983921		0.513545	0.160757
Subject8_R_4	0.446838	0.123087		0.562162	0.129834		0.512738	0.139221			Subject8_R_4	0.474882	0.114719		0.64302	0.123872		0.565921	0.14722
MD											MD
Subject13_R_5	8.20265e-10	1.06963e-10		9.69797e-10	1.47276e-10		9.02565e-10	1.50383e-10			Subject13_R_5	7.13414e-10	1.28522e-10		8.34031e-10	1.61855e-10		7.81549e-10	1.59879e-10
Subject14_R_6	7.62614e-10	1.00926e-10		8.67248e-10	1.28221e-10		8.17909e-10	1.28571e-10			Subject14_R_6	7.1783e-10	1.00643e-10		8.05357e-10	1.14291e-10		7.6171e-10	1.13534e-10
Subject4_R_1	8.0783e-10	1.14821e-10		9.74298e-10	1.92297e-10		9.07692e-10	1.8447e-10			Subject4_R_1	7.85041e-10	1.0203e-10		8.92481e-10	1.17098e-10		8.43677e-10	1.17906e-10
Subject5_R_2	8.00914e-10	9.3544e-11		8.81371e-10	1.60268e-10		8.37596e-10	1.35195e-10			Subject5_R_2	7.68132e-10	8.89137e-11		9.43792e-10	1.91328e-10		8.66665e-10	1.72607e-10
Subject7_R_3	8.78168e-10	9.51772e-11		1.02522e-09	1.16063e-10		9.43302e-10	1.25394e-10			Subject7_R_3	8.51901e-10	1.26921e-10		1.0238e-09	1.49331e-10		8.98985e-10	1.44386e-10
Subject8_R_4	7.63199e-10	9.82039e-11		9.25167e-10	1.91716e-10		8.55752e-10	1.77653e-10			Subject8_R_4	7.57041e-10	1.04133e-10		8.9627e-10	1.62316e-10		8.32597e-10	1.55996e-10
20directions											20 DIRECTIONS
AD											AD
Subject13_R_5	1.34963e-09	2.7982e-10		1.7395e-09	3.41392e-10		1.56421e-09	3.70088e-10			Subject13_R_5	1.06373e-09	2.7038e-10		1.56971e-09	3.38122e-10		1.34955e-09	3.99145e-10
Subject14_R_6	1.28256e-09	2.72598e-10		1.79006e-09	3.9271e-10		1.55722e-09	4.29464e-10			Subject14_R_6	1.09807e-09	2.47756e-10		1.50881e-09	2.95172e-10		1.2986e-09	3.43676e-10
Subject4_R_1	1.17352e-09	2.31924e-10		1.70165e-09	3.98243e-10		1.49576e-09	4.34102e-10			Subject4_R_1	1.15467e-09	2.37134e-10		1.63219e-09	3.34066e-10		1.43029e-09	3.80017e-10
Subject5_R_2	1.18798e-09	2.36131e-10		1.48468e-09	3.68994e-10		1.34177e-09	3.51239e-10			Subject5_R_2	1.14418e-09	1.9178e-10		1.58592e-09	3.61271e-10		1.38798e-09	3.69024e-10
Subject7_R_3	1.30374e-09	2.12017e-10		1.80682e-09	3.13832e-10		1.53756e-09	3.63344e-10			Subject7_R_3	1.35904e-09	3.31523e-10		1.87401e-09	2.96523e-10		1.52614e-09	4.04294e-10
Subject8_R_4	1.11628e-09	2.24403e-10		1.5687e-09	3.20449e-10		1.37481e-09	3.61092e-10			Subject8_R_4	1.24824e-09	2.43341e-10		1.73498e-09	3.86796e-10		1.50969e-09	4.11563e-10
RD											RD
Subject13_R_5	5.85692e-10	1.34339e-10		5.85024e-10	1.53972e-10		5.85324e-10	1.45473e-10			Subject13_R_5	5.2946e-10	1.18222e-10		5.10452e-10	1.50872e-10		5.18723e-10	1.37943e-10
Subject14_R_6	5.26866e-10	1.10212e-10		4.66419e-10	1.26532e-10		4.92191e-10	1.23089e-10			Subject14_R_6	5.2351e-10	1.20716e-10		4.48988e-10	1.19791e-10		4.93162e-10	1.16739e-10
Subject4_R_1	6.23313e-10	1.12872e-10		5.99036e-10	1.54772e-10		6.06063e-10	1.37081e-10			Subject4_R_1	6.20016e-10	1.13241e-10		5.44198e-10	1.30647e-10		5.73618e-10	1.29065e-10
Subject5_R_2	5.77873e-10	1.10087e-10		5.50751e-10	1.63341e-10		5.55317e-10	1.35208e-10			Subject5_R_2	5.48344e-10	8.55371e-11		5.8368e-10	1.60487e-10		5.69394e-10	1.32287e-10
Subject7_R_3	6.75229e-10	1.05639e-10		6.23475e-10	1.09997e-10		6.47752e-10	1.10059e-10			Subject7_R_3	5.97872e-10	1.24872e-10		5.58865e-10	1.44781e-10		5.76617e-10	1.31851e-10
Subject8_R_4	5.62005e-10	9.4602e-11		6.04847e-10	1.83931e-10		5.86486e-10	1.53677e-10			Subject8_R_4	5.07484e-10	1.12369e-10		4.64167e-10	1.69946e-10		4.84005e-10	1.48905e-10
FA											FA
Subject13_R_5	0.503683	0.14568		0.610022	0.122297		0.562211	0.14343			Subject13_R_5	0.436183	0.134073		0.6181	0.136457		0.538945	0.162708
Subject14_R_6	0.517903	0.15283		0.694281	0.107816		0.614237	0.158487			Subject14_R_6	0.460117	0.148574		0.656638	0.108771		0.545999	0.162599
Subject4_R_1	0.400927	0.125282		0.581558	0.134871		0.511242	0.159567			Subject4_R_1	0.395874	0.147225		0.599072	0.136667		0.515061	0.174165
Subject5_R_2	0.455097	0.134822		0.556488	0.159547		0.512915	0.157658			Subject5_R_2	0.478511	0.116306		0.565161	0.144442		0.527572	0.138259
Subject7_R_3	0.414917	0.112529		0.59124	0.0905835		0.498767	0.137104			Subject7_R_3	0.48767	0.157355		0.657648	0.0959601		0.547776	0.164881
Subject8_R_4	0.436678	0.107579		0.549897	0.129206		0.501375	0.132811			Subject8_R_4	0.530788	0.117176		0.686084	0.133808		0.614254	0.149429
MD											MD
Subject13_R_5	8.40337e-10	1.1408e-10		9.69849e-10	1.47004e-10		9.11619e-10	1.47973e-10			Subject13_R_5	7.07549e-10	1.39379e-10		8.63537e-10	1.51274e-10		7.95665e-10	1.65409e-10
Subject14_R_6	7.78766e-10	8.39925e-11		9.07633e-10	1.40832e-10		8.472e-10	1.35479e-10			Subject14_R_6	7.15031e-10	1.18866e-10		8.02264e-10	1.29495e-10		7.61641e-10	1.21533e-10
Subject4_R_1	8.06717e-10	1.17196e-10		9.66575e-10	1.70346e-10		9.0263e-10	1.70308e-10			Subject4_R_1	7.98236e-10	1.09581e-10		9.06864e-10	1.26387e-10		8.59174e-10	1.29786e-10
Subject5_R_2	7.81242e-10	9.98806e-11		8.62059e-10	1.50461e-10		8.17469e-10	1.31132e-10			Subject5_R_2	7.46955e-10	8.70796e-11		9.1776e-10	1.73404e-10		8.42256e-10	1.63835e-10
Subject7_R_3	8.84731e-10	9.95082e-11		1.01792e-09	1.35289e-10		9.44355e-10	1.31261e-10			Subject7_R_3	8.51595e-10	1.36388e-10		9.97245e-10	1.40322e-10		8.93124e-10	1.48903e-10
Subject8_R_4	7.46763e-10	1.10497e-10		9.26132e-10	1.86642e-10		8.4926e-10	1.81708e-10			Subject8_R_4	7.54401e-10	1.13106e-10		8.87772e-10	1.76701e-10		8.259e-10	1.65992e-10
10directions											10 DIRECTIONS
AD											AD
Subject13_R_5	1.42696e-09	3.71361e-10		1.91003e-09	5.74162e-10		1.69283e-09	5.48811e-10			Subject13_R_5	1.10598e-09	2.41589e-10		1.51908e-09	4.24915e-10		1.33934e-09	4.11499e-10
Subject14_R_6	1.3427e-09	3.51391e-10		1.93258e-09	6.4559e-10		1.66496e-09	6.10594e-10			Subject14_R_6	1.11846e-09	2.64512e-10		1.52379e-09	3.72888e-10		1.30347e-09	3.87833e-10
Subject4_R_1	1.29268e-09	3.13678e-10		1.85266e-09	5.58094e-10		1.63408e-09	5.55455e-10			Subject4_R_1	1.1935e-09	2.99754e-10		1.68342e-09	4.42382e-10		1.47738e-09	4.6049e-10
Subject5_R_2	1.21675e-09	2.3976e-10		1.51949e-09	4.60448e-10		1.36557e-09	4.02302e-10			Subject5_R_2	1.12143e-09	1.84067e-10		1.60609e-09	4.85762e-10		1.3912e-09	4.48305e-10
Subject7_R_3	1.34658e-09	2.34206e-10		1.81457e-09	4.21177e-10		1.57123e-09	4.15657e-10			Subject7_R_3	1.3809e-09	3.2021e-10		1.94363e-09	3.11073e-10		1.55907e-09	4.02966e-10
Subject8_R_4	1.22763e-09	2.73023e-10		1.67401e-09	3.99124e-10		1.4827e-09	4.14454e-10			Subject8_R_4	1.27958e-09	2.4396e-10		1.72217e-09	4.33698e-10		1.51845e-09	4.24301e-10
RD											RD
Subject13_R_5	5.01818e-10	1.97937e-10		5.36273e-10	2.33606e-10		5.20782e-10	2.18963e-10			Subject13_R_5	5.17427e-10	1.37827e-10		4.48226e-10	2.0452e-10		4.78336e-10	1.81854e-10
Subject14_R_6	4.61992e-10	1.91198e-10		3.86674e-10	2.33133e-10		4.1986e-10	2.19697e-10			Subject14_R_6	4.45168e-10	1.35576e-10		3.91953e-10	1.65539e-10		4.22259e-10	1.5292e-10
Subject4_R_1	5.86524e-10	1.40143e-10		6.14972e-10	1.8507e-10		6.00886e-10	1.6951e-10			Subject4_R_1	5.88484e-10	1.65439e-10		5.47027e-10	1.79465e-10		5.60299e-10	1.72972e-10
Subject5_R_2	5.71251e-10	1.18215e-10		5.25577e-10	1.89907e-10		5.37834e-10	1.54665e-10			Subject5_R_2	5.55454e-10	1.18538e-10		5.74091e-10	1.6545e-10		5.67886e-10	1.47124e-10
Subject7_R_3	6.4857e-10	1.3104e-10		5.63041e-10	1.3971e-10		6.01719e-10	1.40086e-10			Subject7_R_3	6.15345e-10	1.48218e-10		5.95471e-10	1.8362e-10		6.00491e-10	1.61758e-10
Subject8_R_4	5.18037e-10	1.43709e-10		5.49191e-10	1.78714e-10		5.3584e-10	1.65346e-10			Subject8_R_4	5.38106e-10	1.08349e-10		4.61317e-10	1.65091e-10		4.94164e-10	1.46376e-10
FA											FA
Subject13_R_5	0.608048	0.173813		0.668958	0.170176		0.641572	0.174472			Subject13_R_5	0.482613	0.143539		0.661174	0.169944		0.583479	0.181978
Subject14_R_6	0.623345	0.165292		0.760293	0.156948		0.699202	0.17558			Subject14_R_6	0.553117	0.165646		0.70506	0.140888		0.619849	0.173094
Subject4_R_1	0.489877	0.146934		0.60636	0.157845		0.561297	0.165541			Subject4_R_1	0.448363	0.180667		0.613009	0.144789		0.546315	0.180728
Subject5_R_2	0.487179	0.107238		0.593291	0.167944		0.544806	0.154328			Subject5_R_2	0.466983	0.110777		0.578548	0.146881		0.529666	0.144297
Subject7_R_3	0.462609	0.129675		0.63749	0.121892		0.550425	0.15404			Subject7_R_3	0.482593	0.15572		0.653052	0.116368		0.542998	0.166991
Subject8_R_4	0.515529	0.162304		0.617159	0.141079		0.573603	0.158721			Subject8_R_4	0.521915	0.136839		0.688022	0.138781		0.613074	0.161393
MD											MD
Subject13_R_5	8.10198e-10	1.88907e-10		9.94191e-10	2.16782e-10		9.11466e-10	2.24248e-10			Subject13_R_5	7.13612e-10	1.3912e-10		8.05178e-10	1.90586e-10		7.65336e-10	1.7607e-10
Subject14_R_6	7.55561e-10	1.62985e-10		9.01975e-10	1.95036e-10		8.34893e-10	1.96845e-10			Subject14_R_6	6.69598e-10	1.29599e-10		7.69231e-10	1.72815e-10		7.15997e-10	1.62143e-10
Subject4_R_1	8.21908e-10	1.39849e-10		1.02753e-09	2.18765e-10		9.45283e-10	2.17157e-10			Subject4_R_1	7.90156e-10	1.41914e-10		9.25825e-10	1.82594e-10		8.65991e-10	1.78117e-10
Subject5_R_2	7.86418e-10	1.29803e-10		8.56883e-10	1.84644e-10		8.13747e-10	1.56217e-10			Subject5_R_2	7.44111e-10	1.12205e-10		9.18092e-10	2.0486e-10		8.42326e-10	1.88949e-10
Subject7_R_3	8.8124e-10	1.11043e-10		9.80216e-10	1.52472e-10		9.24891e-10	1.41111e-10			Subject7_R_3	8.7053e-10	1.44434e-10		1.04486e-09	1.71091e-10		9.20018e-10	1.67635e-10
Subject8_R_4	7.54568e-10	1.32389e-10		9.24131e-10	1.9501e-10		8.51461e-10	1.90482e-10			Subject8_R_4	7.85266e-10	9.14406e-11		8.81603e-10	1.78092e-10		8.35593e-10	1.532e-10
